# Supplementary material for: Development of an Innovative Galleria mellonella Model for Ricin Poisoning
Source: Toxins (Basel). 2026 Jun 12;18(6):266. doi: 10.3390/toxins18060266 (PMC13308285; doi:10.3390/toxins18060266)
Supplement: Supplementary file 1 [file toxins-18-00266-s001.zip]

Archive with 1 entries (1 files):
- toxins-4343620-supplementary.pdf
